# Supplementary material for: Mycoplasma hominis Causes DNA Damage and Cell Death in Primary Human Keratinocytes
Source: Microorganisms. 2022 Oct 1;10(10):1962. doi: 10.3390/microorganisms10101962 (PMC9608843; doi:10.3390/microorganisms10101962)
Supplement: Supplementary file 1 [file microorganisms-10-01962-s001.zip]

Archive with 1 entries (1 files):
- microorganisms-1884078-supplementary.pdf
